# Supplementary material for: On reporting results from randomized controlled trials with recurrent events
Source: BMC Med Res Methodol. 2008 May 30;8:35. doi: 10.1186/1471-2288-8-35 (PMC2438437; doi:10.1186/1471-2288-8-35)
Supplement: Additional file 1 — Matlab code to simulate recurrent falls data used in Results section [file 1471-2288-8-35-S1.txt]

%% 'getfalls' is a function to generate falling times for subjects, where
%%  subjects may experience 4+ falls, and have gamma distributed frailty
%%
%% Input:
%%		ntot, total number of subjects
%%		dd1, fall rate in days for 1st fall
%%		dd2, fall rate in days for 2nd fall
%%		dd3, fall rate in days for 3rd fall
%%		dd4, fall rate in days for 4th fall and subsequent falls
%%    mxfu, maximum follow-up in days
%%    theta, parameter for gamma frailty distribution
%%      U ~ gamma(1/theta, theta) with density function
%%        f(u|theta) = [ u^{1/theta - 1) exp(-u/theta) ] /
%%        [ Gamma(1/theta) theta^{1/theta) ]
%%
%% Output:
%%    data, matrix with the following columns:
%%      column 1: patient id
%%      column 2: time of fall in days
%%      column 3: censoring indicator (1==observed, -1=censored)
%%   chk, number of subjects with 'mxfu' maximum followup

function [data chk] = getfalls(ntot,dd1,dd2,dd3,dd4,mxfu,theta)

% Create patient id
id=[1:ntot]';

% Gamma distributed frailty
thta=gamrnd(1/theta,theta,ntot,1);

% Generate time of 1st, 2nd, 3rd, 4th fall
t1=ceil(exprnd(dd1./thta,ntot,1)); % time of first fall
t2=ceil(exprnd(dd2./thta,ntot,1)); % time btw 1st and 2nd fall
t3=ceil(exprnd(dd3./thta,ntot,1)); % time btw 2nd and 3rd fall
t4=ceil(exprnd(dd4./thta,ntot,1)); % time btw 3rd and 4th fall
t5=ceil(exprnd(dd4./thta,ntot,1)); % time btw 4th and 5th fall
t6=ceil(exprnd(dd4./thta,ntot,1)); % time btw 5th and 6th fall
t7=ceil(exprnd(dd4./thta,ntot,1)); % time btw 6th and 7th fall
t8=ceil(exprnd(dd4./thta,ntot,1)); % time btw 7th and 8th fall
t9=ceil(exprnd(dd4./thta,ntot,1)); % time btw 8th and 9th fall
t10=ceil(exprnd(dd4./thta,ntot,1)); % time btw 9th and 10th fall

t2=t1+t2; % time of second fall;
t3=t2+t3; % time of third fall;
t4=t3+t4; % time of fourth fall;
t5=t4+t5; % time of fifth fall;
t6=t5+t6; % time of sixth fall;
t7=t6+t7; % time of seventh fall;
t8=t7+t8; % time of eighth fall;
t9=t8+t9; % time of ninth fall;
t10=t9+t10; % time of tenth fall;
tend=mxfu*ones(ntot,1); % max follow-up time;

% check if followed all subjects til max follow-up
s1=find(t1>=mxfu); % at time of 1st fall ;
s2=find(t2>=mxfu); % at time of 2nd fall ;
s3=find(t3>=mxfu); % at time of 3rd fall ;
s4=find(t4>=mxfu); % at time of 4th fall ;
s5=find(t5>=mxfu); % at time of 5th fall ;
s6=find(t6>=mxfu); % at time of 6th fall ;
s7=find(t7>=mxfu); % at time of 7th fall ;
s8=find(t8>=mxfu); % at time of 8th fall ;
s9=find(t9>=mxfu); % at time of 9th fall ;
s10=find(t10>=mxfu); % at time of 10th fall ;

% censor at max follow-up times
t1(s1)=mxfu*ones(length(1),1);
t2(s2)=mxfu*ones(length(1),1);
t3(s3)=mxfu*ones(length(1),1);
t4(s4)=mxfu*ones(length(1),1);
t5(s5)=mxfu*ones(length(1),1);
t6(s6)=mxfu*ones(length(1),1);
t7(s7)=mxfu*ones(length(1),1);
t8(s8)=mxfu*ones(length(1),1);
t9(s9)=mxfu*ones(length(1),1);
t10(s10)=mxfu*ones(length(1),1);

% create censoring indicator
% 1==not censored; -1==censored 
i1=ones(ntot,1); i1(s1)=-1*ones(length(1),1); % observed? 1st fall 
i2=ones(ntot,1); i2(s2)=-1*ones(length(1),1); % observed? 2nd fall
i3=ones(ntot,1); i3(s3)=-1*ones(length(1),1); % observed? 3rd fall
i4=ones(ntot,1); i4(s4)=-1*ones(length(1),1); % observed? 4th fall
i5=ones(ntot,1); i5(s5)=-1*ones(length(1),1); % observed? 5th fall
i6=ones(ntot,1); i6(s6)=-1*ones(length(1),1); % observed? 6th fall
i7=ones(ntot,1); i7(s7)=-1*ones(length(1),1); % observed? 7th fall
i8=ones(ntot,1); i8(s8)=-1*ones(length(1),1); % observed? 8th fall
i9=ones(ntot,1); i9(s9)=-1*ones(length(1),1); % observed? 9th fall
i10=ones(ntot,1); i10(s10)=-1*ones(length(1),1); % observed? 10th fall
iend=-1*ones(ntot,1); % censored at end of study ;

% create data set
t1(i1==-1)=(0/0)*ones(1,1); t2(i2==-1)=(0/0)*ones(1,1); t3(i3==-1)=(0/0)*ones(1,1); t4(i4==-1)=(0/0)*ones(1,1); 
t5(i5==-1)=(0/0)*ones(1,1); t6(i6==-1)=(0/0)*ones(1,1); t7(i7==-1)=(0/0)*ones(1,1); t8(i8==-1)=(0/0)*ones(1,1);
t9(i9==-1)=(0/0)*ones(1,1); t10(i10==-1)=(0/0)*ones(1,1);

chk=sum(isnan(t10));

data=[[1:ntot]' t1 t2 t3 t4 t5 t6 t7 t8 t9 t10 tend];
